# Supplementary material for: Glycyrrhizic Acid Inhibits High-Mobility Group Box-1 and Homocysteine-Induced Vascular Dysfunction
Source: Nutrients. 2023 Jul 18;15(14):3186. doi: 10.3390/nu15143186 (PMC10383373; doi:10.3390/nu15143186)
Supplement: Supplementary file 1 [file nutrients-15-03186-s001.zip]

Archive with 1 entries (1 files):
- nutrients-2457687-supplementary.pdf
